# Supplementary material for: Integrated Transcriptomic and Metabolomic Analysis Revealed Abscisic Acid-Induced Regulation of Monoterpene Biosynthesis in Grape Berries
Source: Plants (Basel). 2024 Jul 5;13(13):1862. doi: 10.3390/plants13131862 (PMC11243831; doi:10.3390/plants13131862)
Supplement: Supplementary file 1 [file plants-13-01862-s001.zip]

Archive with 1 entries (1 files):
- plants-3080168-supplementary.pdf
